# Supplementary material for: Compressive stress inhibits proliferation in AsPC-1 pancreatic cancer cells and reduction of Myc protein
Source: PLoS One. 2026 Jul 9;21(7):e0352769. doi: 10.1371/journal.pone.0352769 (PMC13349192; doi:10.1371/journal.pone.0352769)
Supplement: S1 Table — (XLSX) [file pone.0352769.s004.xlsx]

## Sheet: Figure1d
		Compression
Cell No.	Before	2 h	7 h
1	3900	3227	3792
2	1634	1531
3	1572	1305
4	2549	1862
5	2006	1446
6	2926	2574	3761
7	1850	1240	2571
			Cell volume (um^3)

## Sheet: Figure1e
		Compression
	Before	2 h	7 h	1 day
	19	14	11	11
	16	14	11	11
	16	14	11	11
	17	13	11	11
	16	14	11	11
	16	14	11	10
	9	14	11	10
	18	14	11	10
	16	14	10	10
	10	14	10	10
	11	14	10	10
	10	14	10	11
	17	15	10	11
	23	12	10	11
	16	13	10	11
	14	12	10	13
	17	13	10	11
	15	12	10	11
	12	11	10	11
	16	11	10	11
	19	11	11	11
	18	11	9	9
		10	9	9
		10	9	9
		10	7	9
		10	8	9
		10	8	9
		10	8	9
		10	8	9
		10	10	9
				9
				9
				9
				9
				9
				9
				9
mean	15.5	12.2667	9.83333	10.027
S.D.	3.37709	1.76036	1.11675	1.04047
				Cell height (um)

## Sheet: Figure2a
	Experiment 1					Experiment 2					Experiment 3					Mean					S.E.
	Day0	Day1	Day2	Day3		Day0	Day1	Day2	Day3		Day0	Day1	Day2	Day3		Day0	Day1	Day2	Day3		Day0	Day1	Day2	Day3
Comp -	1	1.68329	4.18635	6.00612		1	1.77263	3.84504	6.10427		1	2.5196	3.87484	7.86346		1	1.99184	3.96874	6.65795		0	0.265136	0.109143	0.603421
Comp +	0.827209	1.38539	2.92213	3.74453		1.30847	1.43736	2.50181	4.90949		1.03982	1.62769	2.29836	4.02023		1.0585	1.48348	2.5741	4.22475		0.139242	0.0736478	0.183661	0.351497
Comp + for 1 day and release			3.86264	5.86177				3.17668	6.50253				2.68458	6.94058				3.2413	6.43496				0.34161	0.313254
Comp + for 2 days and release				4.73753					4.82983					5.99241					5.18659					0.403791

## Sheet: Figure2c
	Comp-	Comp+
Experiment 1	0.244889	0.519352
Experiment 2	0.363469	0.755189
Experiment 3	0.297766	0.66719
Mean	0.302041	0.647244
S.E.	0.0342979	0.0688068

## Sheet: Figure3a
	Comp-	Comp+
Experiment 1	1	0.559147
Experiment 2	1	0.597206
Experiment 3	1	0.74013
Mean	1	0.632161
S.E.	0	0.0449817

## Sheet: Figure3b
	Comp-	Comp+
Experiment 1	0.205418	0.353658
Experiment 2	0.26582	0.331056
Experiment 3	0.177696	0.320198
Mean	0.216311	0.334971
S.E.	0.0260156	0.00985524

## Sheet: Figure3c
	Comp-	Comp+
Experiment 1	1	0.952022
Experiment 2	1	1.02698
Experiment 3	1	1.01701
Mean	1	0.998671
S.E.	0	0.0235013

## Sheet: Figure3d
	Myc inhibitor
	-	+
Experiment 1	1	0.748158
Experiment 2	1	0.506724
Mean	1	0.624589
S.E.	0	0.0853598

## Sheet: Figure3f
	Comp-	Comp+
Experiment 1	1	1.70492
Experiment 2	1	1.23668
Experiment 3	1	1.4829
Mean	1	1.47483
S.E.	0	0.135228

## Sheet: Figure4a
	Comp -	Comp +
Experiment 1	0.0286219	1
Experiment 2	0.637045	1
Experiment 3	0.699469	1
Mean	0.455045	1
S.E.	0.213972	0

[truncated: 6 more sheets: Figure4b, FigureS2b, FigureS2c, FigureS2d, FigureS3a, FigureS3b]
